# Supplementary material for: Uncovering and quantifying the subduction zone sulfur cycle from the slab perspective
Source: Nat Commun. 2020 Jan 24;11:514. doi: 10.1038/s41467-019-14110-4 (PMC6981181; doi:10.1038/s41467-019-14110-4)
Supplement: Supplementary file 3 — Source Data [file 41467_2019_14110_MOESM3_ESM.xlsx]

## Sheet: Fig. 3
Table 1 Bulk-rock sulfur geochemistry of wordwide high-pressure rocks (Fig. 3)
No.	Sample	Locality	Lithology	[S]AVS (µg g-1)	[S]CRS (µg g-1)	[S]Sulfate (µg g-1)	[S]WR (µg g-1)	δ34SAVS (‰)	Error (2σ)	δ34SCRS (‰)	Error (2σ)	δ34SSulfate (‰)	Error (2σ)	δ34SWR (‰)	Reference
1	L1407-1	SW Tianshan, China	micaschist	22	1079	n.d.	1101	-8.45	0.31	-7.93	0.32	n.d.	n.d.	-7.94039	this study
2	L1424-4	SW Tianshan, China	micaschist	2988	2264	360	5612	-11.73	0.09	-12.35	0.07	-12.62	n.d.	-12.0372	this study
3	L1429-6	SW Tianshan, China	eclogite	1329	2334	85	3748	1.6	0.22	4.8	0.3	2.6	n.d.	3.61542	this study
4	L082-5a	SW Tianshan, China	eclogite	368	3158	<l.o.d.	3526	-3.83	0.09	-4.5	0.2	n.d.	n.d.	-4.43007	this study
5	L1426	SW Tianshan, China	eclogite	186	1224	86	1496	-5.76	0.26	-6.12	0.32	-6.58	n.d.	-6.10168	this study
6	L1424-2	SW Tianshan, China	blueschist	184	3794	n.d.	3978	-7.29	n.d.	-7.18	0.39	n.d.	n.d.	-7.18509	this study
7	C107-12	SW Tianshan, China	serpentinite	<l.o.d.	15	123	138	n.d.	n.d.	2.37	0.6	3.8	n.d.	3.64457	this study
8	L1408-2	SW Tianshan, China	serpentinite	404	18	n.d.	422	12.31	0.49	4.4	1.05	n.d.	n.d.	11.9726	this study
9	L1722-1a	SW Tianshan, China	serpentinite	<l.o.d.	124	<l.o.d.	124	n.d.	n.d.	5.09	0.13	n.d.	n.d.	5.09	this study
10	061609_1	Voltri Massif, Italy	eclogite	66	2358	148	2572	-0.3	n.d.	0.3	n.d.	-4	n.d.	0.0371695	Alt et al., 2012a
12	061609_3	Voltri Massif, Italy	serpentinite	2310	135	48	2445	14.3	n.d.	13.5	n.d.	0.3	n.d.	14.2617	Alt et al., 2012a
13	061609_4	Voltri Massif, Italy	serpentinite	904	412	37	1353	11.8	n.d.	11.7	n.d.	2.5	n.d.	11.5152	Alt et al., 2012a
14	061609_5	Voltri Massif, Italy	serpentinite	543	484	61	1088	9.8	n.d.	10	n.d.	5	n.d.	9.61985	Alt et al., 2012a
15	061609_6	Voltri Massif, Italy	serpentinite	28	76	30	133	6.9	n.d.	8	n.d.	n.d.	n.d.	7.77864	Alt et al., 2012a
16	S70_1	Voltri Massif, Italy	serpentinite	17	5	1	23	-9.4	n.d.	-8.6	n.d.	7.1	n.d.	-8.5087	Schwarzenbach, 2011
17	S70_2	Voltri Massif, Italy	serpentinite	184	358	7	549	-11.4	n.d.	-11.8	n.d.	-4.5	n.d.	-11.5729	Schwarzenbach, 2011
19	GOR34_3	Voltri Massif, Italy	serpentinite	176.563	146.158	47.7399	370.461	15.454	n.d.	10.276	n.d.	11.7471	n.d.	12.9334	Schwarzenbach, 2011
20	LER20_3_B	Voltri Massif, Italy	serpentinite	422.43	46.543	109.432	578.405	3.132	n.d.	-3.466	n.d.	5.109	n.d.	2.97511	Schwarzenbach, 2011
21	LER21_4_B	Voltri Massif, Italy	serpentinite	601.574	523.509	17.7929	1142.88	19.902	n.d.	20.583	n.d.	7.90545	n.d.	20.0272	Schwarzenbach, 2011
22	PIO14_1	Voltri Massif, Italy	serpentinite	11.8453	94.9848	17.3838	124.214	18.933	n.d.	19.683	n.d.	18.915	n.d.	19.504	Schwarzenbach, 2011
23	AL95-12	Cerro del Almirez, Spain	serpentinite	0	29	84	113	n.d.	n.d.	n.d.	n.d.	-2.8	n.d.	-2.8	Alt et al., 2012b
24	AL95-17	Cerro del Almirez, Spain	serpentinite	853	103	122	1077	10.6	n.d.	10.7	n.d.	2.6	n.d.	9.71318	Alt et al., 2012b
25	AL95-35	Cerro del Almirez, Spain	serpentinite	1925	77	307	2309	9.7	n.d.	8	n.d.	2.9	n.d.	8.73919	Alt et al., 2012b
26	AL96-17	Cerro del Almirez, Spain	serpentinite	874	145	103	1122	7.1	n.d.	4.5	n.d.	-5.3	n.d.	5.62567	Alt et al., 2012b
27	AL96-18	Cerro del Almirez, Spain	serpentinite	808	19	252	1080	6.5	n.d.	n.d.	n.d.	-0.4	n.d.	4.88398	Alt et al., 2012b
28	AL98-03	Cerro del Almirez, Spain	serpentinite	191	39	68	297	11.2	n.d.	n.d.	n.d.	-5.9	n.d.	7.32256	Alt et al., 2012b
29	AL98-04-B	Cerro del Almirez, Spain	serpentinite	32	52	16	100	n.d.	n.d.	n.d.	n.d.	-7	n.d.	-7	Alt et al., 2012b
30	AL98-05-A	Cerro del Almirez, Spain	serpentinite	48	42	80	170	-4.6	n.d.	n.d.	n.d.	-2.3	n.d.	-3.51765	Alt et al., 2012b
31	AL98-20-A	Cerro del Almirez, Spain	serpentinite	1234	115	141	1490	3.1	n.d.	n.d.	n.d.	-1.5	n.d.	2.6647	Alt et al., 2012b
32	AL98-33-B	Cerro del Almirez, Spain	serpentinite	1223	42	116	1381	7.3	n.d.	n.d.	n.d.	-5.8	n.d.	6.19964	Alt et al., 2012b
35	UH3	Franciscan, US	eclogite				683.457							-0.0498426	Lee et al., 2018
36	UH6	Franciscan, US	eclogite				262.347							1.04047	Lee et al., 2018
37	UH11	Franciscan, US	eclogite				1614.57							-2.91661	Lee et al., 2018
38	UH12	Franciscan, US	eclogite				178.445							-1.43404	Lee et al., 2018
39	UH2	Franciscan, US	blueschist				98.0318							2.53022	Lee et al., 2018
40	UH5	Franciscan, US	blueschist				306.559							-1.66382	Lee et al., 2018
41	UH7	Franciscan, US	blueschist				63.5098							-1.10797	Lee et al., 2018
42	UH9	Franciscan, US	blueschist				264.525							2.45452	Lee et al., 2018
Note: n.d.: not determined; l.o.d.: limit of detection.
Alt et al., 2012a: Alt, J.C., Shanks III, W.C., Crispini, L., Gaggero, L., Schwarzenbach, E.M., Früh-Green, G.L., Bernasconi, S.M. (2012) Uptake of carbon and sulfur during seafloor serpentinization and the effects of subduction metamorphism in Ligurian peridotites. Chemical Geology 322-323, 268-277.
Alt et al., 2012b: Alt, J.C., Garrido, C.J., Shanks Iii, W.C., Turchyn, A., Padrón-Navarta, J.A., López Sánchez-Vizcaíno, V., Gómez Pugnaire, M.T., Marchesi, C. (2012) Recycling of water, carbon, and sulfur during subduction of serpentinites: A stable isotope study of Cerro del Almirez, Spain. Earth and Planetary Science Letters 327–328, 50-60.
Schwarzenbach, E.M. (2011) Serpentinization, fluids and life: Comparing carbon and sulfur cycles in modern and ancient environments, ETH Zurich. Thesis No. 19588
Lee et al., 2018: Lee, C.T.A., Erdman, M., Yang, W., Ingram, L., Chin, E.J., DePaolo, D. J. (2018) Sulfur isotopic compositions of deep arc cumulates. Earth and Planetary Science Letters, 500: 76-85

## Sheet: Fig. 4
Table 1 Bulk-rock sulfur geochemistry of vein sample JTS (Fig. 4a)
No.	Sample	Locality	Distance (m)	[S]AVS (µg g-1)	[S]CRS (µg g-1)	[S]Sulfate (µg g-1)	[S]WR (µg g-1)	δ34SAVS (‰)	Error (2σ)	δ34SCRS (‰)	Error (2σ)	δ34SSulfate (‰)	Error (2σ)	δ34SWR (‰)
1	JTS-B	HB	1.35	574	267	<l.o.d.	841	-0.00198134	0.219058	1.3734	0.223309	n.d.	n.d.	0.434675
2	JTS-D	BETZ	0.68	583	142	<l.o.d.	725	-0.124502	0.159115	0.444672	0.11421	n.d.	n.d.	-0.0130228
3	JTS-E	BETZ	0.43	485	120	180	785	-0.294382	0.0622163	-0.0301875	0.389036	-0.623382	n.d.	-0.329435
4	JTS-G	ES	0.05	518	180	<l.o.d.	698	-0.231252	0.043047	-0.121758	0.136861	<l.o.d.	n.d.	-0.203016
5	JTS-H	Vein		544	863	<l.o.d.	1407	-0.831174	0.147066	-0.715329	0.0182166	<l.o.d.	n.d.	-0.760119
6	JTS-I	Vein-ES	0.02	717	1442	24	2183	-0.783223	0.141742	-1.0931	0.0463624	-0.219296	n.d.	-0.981714
Note: n.d.: not determined; l.o.d.: limit of detection.
Table 2 In-situ δ34S composition of sulfides from vein sample JTS (Fig. 4b)
No.	Sample Point	Location	Sulfide	δ34S (‰)	Error (2σ)	δ34SSulfate (‰)
Host Blueschist
1	JTS-B_1_Py-1	in garnet	Py	0.586584	0.0692201	0.56
2	JTS-B_1_Py-2		Py	0.546729	0.0692134
3	JTS-B_1_Py-3		Py	0.468737	0.0719745
4	JTS-B_1_Py-4		Py	0.696066	0.070296
5	JTS-B_1_Py-5		Py	0.599518	0.0710348
6	JTS-B_1_Py-6		Py	0.557858	0.0703278
7	JTS-B_1_Py-7		Py	0.774581	0.0692696
8	JTS-B_1_Py-8		Py	0.492816	0.0704748
11	JTS-B_1_Po-8		Po	0.43	0.06
12	JTS-B_1_Po-9		Po	0.38	0.06
13	JTS-B_1_Po-10		Po	0.46	0.06
14	JTS-B_1_Po-11		Po	0.51	0.06
15	JTS-B_1_Po-1	in matrix	Po	-0.02	0.06	0
16	JTS-B_1_Po-2		Po	0.04	0.06
17	JTS-B_1_Po-3		Po	0.03	0.06
18	JTS-B_1_Po-4		Po	0.04	0.07
19	JTS-B_1_Ccp-1		Ccp	-0.05	0.06
20	JTS-B_1_Ccp-2		Ccp	-0.16	0.06
21	JTS-B_1_Ccp-3		Ccp	-0.33	0.06
Blueschist-Eclogite Transition Zone
22	JTS-D_3_Py-4	in garnet	Py	0.630767	0.0725351	0.72
23	JTS-D_3_Py-5		Py	0.683208	0.0717837
24	JTS-D_3_Py-6		Py	0.765661	0.0692199
25	JTS-D_3_Py-7		Py	1.04625	0.0692284
26	JTS-D_3_Py-8		Py	1.1445	0.0692243
27	JTS-D_3_Py-9		Py	1.23304	0.0760058
28	JTS-D_4_Py-1		Py	0.51	0.06
29	JTS-D_4_Py-2		Py	0.51	0.06
30	JTS-D_4_Py-3		Py	0.59	0.06
31	JTS-D_4_Py-4		Py	0.72	0.06
32	JTS-D_4_Py-5		Py	0.54	0.06
33	JTS-D_4_Py-6		Py	0.66	0.06
34	JTS-D_5_Py-4		Py	0.6	0.06
35	JTS-D_5_Py-6		Py	0.65	0.06
36	JTS-D_1_Py-1	in matrix	Py	-0.227777	0.0692073	-0.32
37	JTS-D_1_Py-2		Py	-0.413636	0.0691597
38	JTS-D_3_Py-1		Py	-0.294205	0.0704472
39	JTS-D_3_Py-2		Py	0.892412	0.0740747
40	JTS-D_3_Py-3		Py	0.544928	0.070037
41	JTS-D_1_Po-1		Po	0.05	0.06
42	JTS-D_1_Po-2		Po	0.04	0.06
43	JTS-D_1_Po-3		Po	0.11	0.06
44	JTS-D_1_Po-4		Po	-0.06	0.07
45	JTS-D_1_Po-5		Po	-0.1	0.06
46	JTS-D_1_Po-6		Po	0.09	0.06
47	JTS-D_3_Po-1		Po	-0.57	0.07
48	JTS-D_3_Po-2		Po	-0.54	0.07
49	JTS-D_3_Po-3		Po	-0.38	0.06
50	JTS-D_3_Po-4		Po	-0.41	0.06
51	JTS-D_3_Po-5		Po	-0.52	0.07
52	JTS-D_1_Ccp-1		Ccp	-0.66	0.06
53	JTS-D_1_Ccp-2		Ccp	-0.58	0.06
54	JTS-D_3_Ccp-1		Ccp	-0.9	0.06
55	JTS-D_3_Ccp-2		Ccp	-0.79	0.06
56	JTS-D_3_Ccp-3		Ccp	-0.62	0.06
57	JTS-D_3_Ccp-4		Ccp	-0.57	0.06
58	JTS-D_5_Py-1		Py	-0.14	0.06
59	JTS-D_5_Py-2		Py	-0.11	0.06
60	JTS-D_5_Py-3		Py	0.22	0.06
61	JTS-D_4_Po-1		Po	-0.47	0.07
62	JTS-D_4_Po-2		Po	-0.48	0.07
63	JTS-D_4_Po-3		Po	-0.38	0.06
64	JTS-D_4_Po-4		Po	-0.44	0.06
65	JTS-D_5_Po-1		Po	-0.31	0.06
66	JTS-D_5_Po-2		Po	-0.37	0.06
67	JTS-D_5_Po-3		Po	-0.28	0.06
68	JTS-D_5_Po-4		Po	-0.51	0.06
69	JTS-D_4_Ccp-1		Ccp	-1.41	0.09
70	JTS-E_1_Py-1	in garnet	Py	0.4	0.06	0.34
71	JTS-E_1_Py-2		Py	0.34	0.06
72	JTS-E_1_Py-4		Py	0.21	0.06
73	JTS-E_1_Py-5		Py	0.25	0.06
74	JTS-E_3_Py-1		Py	0.33	0.08
75	JTS-E_1_Py-6	in matrix	Py	-0.29	0.06	-0.62
76	JTS-E_1_Po-1		Po	-0.45	0.06
77	JTS-E_1_Po-2		Po	-0.58	0.08
78	JTS-E_1_Po-3		Po	-0.81	0.07
79	JTS-E_1_Po-4		Po	-0.72	0.06
80	JTS-E_1_Po-5		Po	-0.66	0.07
81	JTS-E_1_Po-6		Po	-0.59	0.07
82	JTS-E_1_Po-7		Po	-0.67	0.06
83	JTS-E_1_Po-8		Po	-0.7	0.07
84	JTS-E_1_Po-9		Po	-0.67	0.06
85	JTS-E_1_Ccp-1		Ccp	-0.93	0.09
86	JTS-E_1_Ccp-2		Ccp	-1.07	0.09
87	JTS-E_1_Ccp-3		Ccp	-0.39	0.09
88	JTS-E_1_Ccp-4		Ccp	-0.25	0.09
89	JTS-E_1_Ccp-5		Ccp	-0.28	0.09
90	JTS-E_3_Po-1		Po	-1.12	0.06
91	JTS-E_3_Po-2		Po	-1.23	0.05
92	JTS-E_3_Po-3		Po	-1.26	0.06
Eclogite Selvage
93	JTS-G_1_Py-1	in garnet	Py	0.1	0.24	0.72
94	JTS-G_1_Py-2		Py	0.41	0.24
95	JTS-G_1_Py-3		Py	1.01	0.24
96	JTS-G_1_Py-4		Py	1.3	0.24
97	JTS-G_1_Py-5		Py	0.44	0.24
98	JTS-G_1_Py-6		Py	0.63	0.24
99	JTS-G_1_Py-7		Py	1.02	0.24
100	JTS-G_1_Py-8		Py	0.92	0.24
101	JTS-G_1_Py-9		Py	0.75	0.24
102	JTS-G_1_Py-10		Py	0.84	0.24
103	JTS-G_1_Py-11		Py	0.93	0.24
104	JTS-G_1_Py-12		Py	0.51	0.24
105	JTS-G_1_Ccp-4		Ccp	0.24	0.04
106	JTS-G_1_Po-1	in matrix	Po	-0.79	0.1	-0.7
107	JTS-G_1_Po-2		Po	-0.67	0.1
108	JTS-G_1_Po-3		Po	-0.7	0.1
109	JTS-G_1_Po-4		Po	-0.71	0.1
110	JTS-G_1_Po-5		Po	-0.66	0.1
111	JTS-G_1_Po-6		Po	-0.92	0.1
112	JTS-G_1_Po-7		Po	-0.87	0.1
113	JTS-G_1_Po-8		Po	-0.79	0.12
114	JTS-G_1_Po-9		Po	-1.15	0.1
115	JTS-G_1_Po-10		Po	-0.79	0.1
116	JTS-G_1_Po-11		Po	-0.67	0.1
117	JTS-G_1_Po-12		Po	-0.68	0.1
118	JTS-G_1_Ccp-1		Po	-0.27	0.04
119	JTS-G_1_Ccp-2		Po	-0.38	0.05
120	JTS-G_1_Ccp-3		Po	-0.91	0.05
Omphacitite Selvage (part of vein)
121	JTS-G_2_Py-2	in matrix	Py	-1.4	0.07	-1.35
122	JTS-G_2_Py-4		Py	-1.41	0.07
123	JTS-G_4_Py-1		Py	-1.35	0.07
124	JTS-G_4_Py-2		Py	-1.25	0.07
125	JTS-G_4_Py-3		Py	-1.4	0.07
126	JTS-G_4_Py-12		Py	-1.37	0.07
127	JTS-G_4_Py-19		Py	-1.55	0.07
128	JTS-G_2_Po-2		Po	-1.44	0.05
129	JTS-G_2_Po-3		Po	-1.52	0.05
130	JTS-G_2_Po-4		Po	-1.45	0.05
131	JTS-G_2_Po-5		Po	-1.52	0.05
132	JTS-G_2_Po-6		Po	-1.37	0.05
133	JTS-G_2_Po-7		Po	-1.38	0.05
134	JTS-G_4_Po-1		Po	-1.35	0.05
135	JTS-G_4_Po-2		Po	-1.28	0.06
136	JTS-G_4_Po-3		Po	-1.35	0.05
137	JTS-G_4_Po-4		Po	-1.31	0.05
138	JTS-G_4_Po-5		Po	-1.42	0.05
139	JTS-G_4_Po-6		Po	-1.26	0.05
140	JTS-G_4_Po-7		Po	-1.35	0.05
141	JTS-G_4_Po-8		Po	-1.23	0.05
142	JTS-G_2_Ccp-1		Ccp	-1.23	0.06
143	JTS-G_2_Ccp-2		Ccp	-1.11	0.06
144	JTS-G_2_Ccp-3		Ccp	-1.25	0.06
145	JTS-G_4_Ccp-1		Ccp	-1.28	0.06
146	JTS-G_4_Ccp-2		Ccp	-1.05	0.06
147	JTS-G_2_Py-1	in matrix (late stage)	Py'	-0.27	0.07	-0.23
148	JTS-G_2_Py-3		Py'	-0.28	0.07
149	JTS-G_4_Py-4		Py'	-0.27	0.07
150	JTS-G_4_Py-5		Py'	-0.14	0.07
151	JTS-G_4_Py-6		Py'	-0.22	0.07
152	JTS-G_4_Py-7		Py'	-0.14	0.07
153	JTS-G_4_Py-8		Py'	-0.38	0.07
154	JTS-G_4_Py-11		Py'	-0.16	0.07
155	JTS-G_4_Py-13		Py'	-0.31	0.08
156	JTS-G_4_Py-17		Py'	-0.16	0.07
Vein
157	JT18-H_1_Po-1	in matrix	Po	-1.01	0.05	-1.14
158	JT18-H_1_Po-2		Po	-1.3	0.05
159	JT18-H_1_Po-3		Po	-1.16	0.05
160	JT18-H_2_Po-1		Po	-1.37	0.05
161	JT18-H_2_Po-2		Po	-1.38	0.05
162	JT18-H_2_Po-3		Po	-1.38	0.06
163	JT18-H_2_Po-4		Po	-1.35	0.05
164	JT18-H_3_Po-1		Po	-1.03	0.06
165	JT18-H_3_Po-2		Po	-1.2	0.05
166	JT18-H_3_Po-3		Po	-1.2	0.06
167	JT18-H_3_Po-4		Po	-1.12	0.05
168	JT18-H_3_Po-5		Po	-0.75	0.05
169	JT18-H_5_Po-1		Po	-0.75	0.06
170	JT18-H_5_Po-2		Po	-0.71	0.06
171	JT18-H_5_Po-3		Po	-0.8	0.05
172	JT18-H_5_Po-4		Po	-0.8	0.05
173	JT18-Hre 1_Py-2		Py	-1.03	0.0760561
174	JT18-Hre 1_Py-3		Py	-1.43	0.0709829
175	JT18-Hre 1_Py-4		Py	-1.04	0.0645898
176	JT18-Hre 1_Py-5		Py	-1.02	0.0643841
177	JT18-Hre 1_Py-6		Py	-0.69	0.067099
178	JT18-Hre 1_Py-7		Py	-1.4	0.0729151
179	JT18-Hre 1_Py-9		Py	-1.02	0.0675977
180	JT18-Hre 1_Py-10		Py	-0.69	0.0677684
181	JT18-Hre 1_Py-11		Py	-1.4	0.0673587
182	JT18-Hre 2_Py-1		Py	-1.66	0.0705993
183	JT18-Hre 2_Py-2		Py	-1.06	0.0705993
184	JT18-Hre 2_Py-3		Py	-1.06	0.0705993
185	JT18-Hre 2_Py-4		Py	-1.49	0.0705993
186	JT18-Hre 2_Py-5		Py	-0.98	0.0705993
187	JT18-Hre 2_Py-6		Py	-1.16	0.0705993
188	JT18-Hre 2_Py-7		Py	-1.19	0.0705993
189	JT18-Hre 2_Py-9		Py	-0.94	0.0705993
190	JT18-Hre 2_Py-10		Py	-0.89	0.06
191	JT18-Hre 2_Py-11		Py	-1.21	0.0705993
192	JT18-Hre 3_Py-1		Py	-1.24586	0.0672421
193	JT18-Hre 3_Py-2		Py	-0.974643	0.073754
194	JT18-Hre 3_Py-3		Py	-0.980501	0.0648948
195	JT18-Hre 3_Py-4		Py	-1.06779	0.0634623
196	JT18-Hre 4_Py-1		Py	-1.37825	0.065685
197	JT18-Hre 4_Py-2		Py	-1.21488	0.0707633
198	JT18-Hre_1_Po-1		Po	-1.15977	0.11276
199	JT18-Hre_1_Po-2		Po	-1.01289	0.113999
200	JT18-Hre_1_Po-3		Po	-1.01131	0.117015
201	JT18-Hre_1_Po-4		Po	-1.14257	0.113832
202	JT18-Hre_1_Po-5		Po	-1.18919	0.111735
203	JT18-Hre_2_Po-1		Po	-1.37091	0.111686
204	JT18-Hre_2_Po-2		Po	-1.32497	0.114304
205	JT18-Hre_2_Po-3		Po	-1.08509	0.110271
206	JT18-Hre_4_Po-1		Po	-1.14709	0.111303
207	JT18-Hre_4_Po-2		Po	-1.15682	0.113898
208	JT18-H_Py-3	in matrix (late stage)	Py	-0.32	0.06	-0.19
209	JT18-H_1_Py-1		Py	0.09	0.05
210	JT18-H_1_Py-2		Py	0.22	0.05
211	JT18-H_1_Py-3		Py	0.57	0.05
212	JT18-H_1_Py-4		Py	-0.4	0.06
213	JT18-H_1_Py-7		Py	-0.56	0.05
214	JT18-H_2_Py-4		Py	0.13	0.05
215	JT18-H_2_Py-5		Py	0.21	0.05
216	JT18-H_2_Py-6		Py	-0.27	0.05
217	JT18-H_3_Py-1		Py	-0.19	0.05
218	JT18-H_3_Py-2		Py	-0.47	0.06
219	JT18-H_3_Py-3		Py	-0.49	0.06
220	JT18-H_3_Py-4		Py	-0.01	0.05
221	JT18-H_3_Py-5		Py	-0.53	0.05
222	JT18-H_3_Py-6		Py	-0.69	0.05
223	JT18-H_3_Py-7		Py	0.01	0.06
224	JT18-H_3_Py-8		Py	0.08	0.05
225	JT18-H_4_Py-1		Py	-0.41	0.06
226	JT18-H_4_Py-2		Py	-0.32	0.06
227	JT18-H_4_Py-3		Py	-0.05	0.05
228	JT18-H_4_Py-4		Py	-0.39	0.06
229	JT18-H_4_Py-5		Py	-0.49	0.05
Omphacitite Selvage (part of vein)
230	JTS-I_1_Py-1	in matrix	Py	-1.19	0.08	-1.22
231	JTS-I_1_Py-2		Py	-1.22	0.08
232	JTS-I_1_Py-3		Py	-1.43	0.08
233	JTS-I_1_Py-4		Py	-1.35	0.08
234	JTS-I_1_Py-5		Py	-1.31	0.07
235	JTS-I_1_Py-6		Py	-1.33	0.08
236	JTS-I_1_Py-7		Py	-1.3	0.08
237	JTS-I_1_Py-8		Py	-1.39	0.07
238	JTS-I_1_Py-9		Py	-1.25	0.07
239	JTS-I_1_Py-15		Py	-1.52	0.07
240	JTS-I_1_Py-16		Py	-1.02	0.08
241	JTS-I_1_Py-17		Py	-1.2	0.08
242	JTS-I_1_Py-18		Py	-1.26	0.07
243	JTS-I_1_Py-19		Py	-1.29	0.08
244	JTS-I_1_Py-20		Py	-1.06	0.07
245	JTS-I_1_Py-21		Py	-1.34	0.07
246	JTS-I_1_Py-22		Py	-1.27	0.08
247	JTS-I_1_Py-23		Py	-1.19	0.08
248	JTS-I_1_Py-24		Py	-1.39	0.08
249	JTS-I_1_Py-25		Py	-1.06	0.08
250	JTS-I_1_Py-26		Py	-1.49	0.08
251	JTS-I_1_Py-27		Py	-1.35	0.08
252	JTS-I_2_Po-1		Po	-1.31	0.1
253	JTS-I_2_Po-2		Po	-1.27	0.1
254	JTS-I_2_Po-3		Po	-1.39	0.1
255	JTS-I_2_Po-4		Po	-1.27	0.1
256	JTS-I_3_Po-1		Po	-1.13	0.1
257	JTS-I_3_Po-2		Po	-1.12	0.1
258	JTS-I_3_Po-3		Po	-1.27	0.1
259	JTS-I_3_Po-4		Po	-1.21	0.12
260	JTS-I_3_Po-5		Po	-1.16	0.1
261	JTS-I_3_Po-6		Po	-1.28	0.1
262	JTS-I_3_Po-7		Po	-1.24	0.11
263	JTS-I_3_Po-8		Po	-1.28	0.1
264	JTS-I_3_Po-9		Po	-1.22	0.1
265	JTS-I_3_Po-10		Po	-1.35	0.1
266	JTS-I_3_Po-11		Po	-1.23	0.11
267	JTS-I_3_Po-12		Po	-1.3	0.11
268	JTS-I_3_Ccp-1		Ccp	-1.17	0.05
269	JTS-I_3_Ccp-2		Ccp	-1.13	0.04
270	JTS-I_3_Ccp-3		Ccp	-0.79	0.05
271	JTS-I_3_Ccp-4		Ccp	-0.68	0.05
272	JTS-I_3_Ccp-5		Ccp	-0.87	0.04
273	JTS-I_3_Ccp-6		Ccp	-0.96	0.04
274	JTS-I_3_Ccp-7		Ccp	-1.19	0.05

## Sheet: Fig. 5
Table 1 Bulk-rock sulfur geochemistry of vein sample L1422 (Fig. 5a)
No.	Sample	Locality	Distance (cm)	[S]AVS (µg g-1)	[S]CRS (µg g-1)	[S]Sulfate (µg g-1)	[S]WR (µg g-1)	δ34SAVS (‰)	Error (2σ)	δ34SCRS (‰)	Error (2σ)	δ34SSulfate (‰)	Error (2σ)	δ34SWR (‰)
1	L1422-1	HB	10.5	35	569	n.d.	604	-11.98	0.23	-10.99	n.d.	n.d.	n.d.	-11.0474
2	L1422-1'	HB	10.1	37	1461	<l.o.d.	1498	-9.04	0.02	-11.27	0.48	n.d.	n.d.	-11.2149
3	L1422-2	BETZ	8.2	56	1617	<l.o.d.	1673	-7.47	0.14	-7.72	1.36	n.d.	n.d.	-7.71163
4	L1422-3	BETZ	6.2	170	1684	<l.o.d.	1854	-7.32	0.13	-8.19	0.64	n.d.	n.d.	-8.11023
5	L1422-4	BETZ	4.1	85	1380	<l.o.d.	1465	-7.05	0.29	-7.76	0.41	n.d.	n.d.	-7.71881
6	L1422-5	ES	2.1	120	1508	275	1903	-7.3	0.08	-8.31	0.42	21.3	n.d.	-3.96741
7	L1422-6	ES	1.1	250	2255	66	2571	-0.98	0.12	-1.77	0.3	-2.7	0.46	-1.71706
8	L1422-6'	ES	0.8	485	2362	<l.o.d.	2847	-0.8	0.06	-1.61	0.64	n.d.	n.d.	-1.47201
9	L1422-7	Vein		743	8508	<l.o.d.	9251	-0.63	n.d.	-0.76	0.28	n.d.	n.d.	-0.749559
Note: n.d.: not determined; l.o.d.: limit of detection.
Table 2 In-situ δ34S composition of pyrite from vein sample L1422 (Fig. 5b-d)					Table 3 In-situ δ34S composition of pyrite from vein sample L1013 (Fig. 5e-f)
No.	Sample Point	δ34S (‰)	Error (2σ)		No.	Sample Point	δ34S (‰)	Error (2σ)
Host Blueschist					Host eclogite
1	L1422-HB@1	-5.90688	0.0123178		1	L1013-1@1	-8.00056	0.022891
2	L1422-HB@2	-7.60796	0.0118029		2	L1013-1@2	-8.36554	0.0195346
3	L1422-HB@3	-6.33914	0.0118138		3	L1013-1@3	-8.11154	0.0217236
4	L1422-HB@4	-10.3295	0.0135369		4	L1013-1@4	-0.576172	0.0233906
5	L1422-HB@5	-8.86505	0.0139688		5	L1013-1@5	0.503436	0.0211098
6	L1422-HB@6	-6.8806	0.015298		6	L1013-1@6	-1.32373	0.0182691
7	L1422-HB@7	-8.41541	0.0160931		7	L1013-1@7	-8.33667	0.019151
8	L1422-HB@8	-7.12696	0.0123545		8	L1013-1@8	-8.36757	0.0196537
9	L1422-HB@9	-7.68106	0.0118196		9	L1013-1@9	-4.94039	0.0291425
10	L1422-HB@10	-6.58257	0.0118762		10	L1013-1@10	-3.73514	0.0197966
11	L1422-HB@11	-6.67282	0.0126886		11	L1013-1@11	-6.6735	0.0182953
12	L1422-HB@12	-7.31783	0.0125363		Vein
13	L1422-HB@13	-7.25962	0.013442		12	L1013-V@2	-5.70802	0.0157558
14	L1422-HB@14	-5.23885	0.0124853		13	L1013-V@3	-7.43897	0.0226282
15	L1422-HB@15	-5.04776	0.0118349		14	L1013-V@4	-8.16356	0.0193215
16	L1422-HB@16	-11.7267	0.0143773		15	L1013-V@5	-8.22853	0.0153966
17	L1422-HB@17	-15.9634	0.0187618		16	L1013-V@6	-8.31493	0.0228929
18	L1422-HB@18	-7.73642	0.0166036		17	L1013-V@7	-8.39006	0.0212131
19	L1422-HB@19	-12.9141	0.0141342		18	L1013-V@8	-8.35148	0.0202363
20	L1422-HB@20	-11.0839	0.0153859		19	L1013-V@9	-8.3217	0.0217408
21	L1422-HB@21	-5.87061	0.0183019		20	L1013-V@10	-8.33118	0.0198455
22	L1422-HB@22	-11.7356	0.0166337		21	L1013-V@11	-8.34877	0.0183029
23	L1422-HB@23	-11.9078	0.0148743		22	L1013-V@12	-5.51893	0.0165522
24	L1422-HB@24	-10.0913	0.0165887		23	L1013-V@13	-5.40939	0.0168572
25	L1422-HB@25	-6.74341	0.0182955		24	L1013-V@14	-4.9941	0.0156806
26	L1422-HB@26	-9.59913	0.0174526		25	L1013-V@15	-5.85734	0.0179226
Selvage					26	L1013-V@16	-5.65158	0.0183044
27	L1422-ES@1	-0.829831	0.0166714		27	L1013-V@17	-4.98099	0.0131631
28	L1422-ES@2	7.34632	0.0162715		28	L1013-V@18	-7.31142	0.0116485
29	L1422-ES@3	6.0192	0.0210983		29	L1013-V@19	-8.67839	0.0196795
30	L1422-ES@4	0.115984	0.0214651		30	L1013-V@20	-9.26633	0.0473646
31	L1422-ES@5	-0.0530084	0.0196647		31	L1013-V@21	-8.65084	0.0190641
32	L1422-ES@6	0.142382	0.0212208		32	L1013-V@22	-8.64506	0.0154608
33	L1422-ES@7	0.393727	0.0192306		33	L1013-V@23	-8.59618	0.0154908
34	L1422-ES@8	0.228119	0.0179409		34	L1013-V@24	-8.46908	0.0148728
35	L1422-ES@9	0.0164837	0.0215896
36	L1422-ES@10	-4.78795	0.0202316
37	L1422-ES@11	-5.48422	0.0181832
38	L1422-ES@12	2.90357	0.0165859
39	L1422-ES@13	1.24862	0.0227159
40	L1422-ES@14	2.28242	0.0174799
41	L1422-ES@15	1.9379	0.0235439
42	L1422-ES@16	0.361462	0.0209062
43	L1422-ES@17	8.02229	0.0162468
44	L1422-ES@18	3.85322	0.01872
45	L1422-ES@19	2.81151	0.0203741
46	L1422-ES@20	0.462316	0.014611
47	L1422-ES@21	-4.55059	0.0268872
48	L1422-ES@22	7.98267	0.0133802
49	L1422-ES@23	8.27042	0.0156816
50	L1422-ES@24	8.40863	0.0173214
51	L1422-ES@25	8.39219	0.0163858
52	L1422-ES@26	5.88599	0.0188915
53	L1422-ES@27	4.02529	0.0162013
54	L1422-ES@28	1.33511	0.0157556
55	L1422-ES@29	1.02381	0.0161435
56	L1422-ES@30	1.76352	0.0225058
57	L1422-ES@31	-5.23845	0.0136452
58	L1422-ES@32	-4.23788	0.0132429
59	L1422-ES@33	-5.10246	0.0193074
60	L1422-ES@34	-6.05837	0.325443
61	L1422-ES@35	3.13716	0.107252
62	L1422-ES@36	9.13811	0.0201313
63	L1422-ES@37	-4.81427	0.0201173
64	L1422-ES@38	-4.05968	0.0145092
Vein
65	L1422-V@1	-4.10337	0.0131092
66	L1422-V@2	-5.08544	0.0119714
67	L1422-V@3	-0.391217	0.0150813
68	L1422-V@4	0.910315	0.0118755
69	L1422-V@5	1.10366	0.0118415
70	L1422-V@6	1.50772	0.0126701
71	L1422-V@7	2.41083	0.0139547
72	L1422-V@8	7.0949	0.0118799
73	L1422-V@9	2.36052	0.01361
74	L1422-V@10	2.52228	0.0123186
75	L1422-V@11	8.26761	0.0119164
76	L1422-V@12	7.43061	0.0145019
77	L1422-V@13	2.49927	0.0118273
78	L1422-V@14	1.43553	0.01268
79	L1422-V@15	-3.94547	0.0156316
80	L1422-V@16	-2.26319	0.0188282
81	L1422-V@17	-5.42821	0.0178361
82	L1422-V@18	-5.17112	0.0186942
83	L1422-V@19	-4.90248	0.0174827
84	L1422-V@20	-5.74196	0.0185577
85	L1422-V@21	-3.61239	0.0129616
86	L1422-V@22	-5.87083	0.0139325
87	L1422-V@23	2.43967	0.0163854
88	L1422-V@24	2.44434	0.015595
89	L1422-V@25	2.44434	0.0202983
90	L1422-V@26	2.96651	0.0166328
91	L1422-V@27	2.97028	0.012506
92	L1422-V@28	8.64127	0.0188139
93	L1422-V@29	2.69609	0.0189682
94	L1422-V@30	-6.71186	0.0170089
95	L1422-V@31	-6.68008	0.0155536
96	L1422-V@32	-5.27111	0.0168651
97	L1422-V@33	-5.76818	0.0489525

## Sheet: Fig. 6
Table 1 Calculated sulfur concentrations (in molality) in fluids using DEW model at different depth in subduction zone at given oxygen fugacities (Fig. 6a)
Depth (km)	60	75	90	120	150
P (GPa)	2	2.5	3	4	5
T (°C)	400	550	700	770	800
fO2	FMQ+1	FMQ+1	FMQ	FMQ-1	FMQ-2
[S]fluid-Sed.	0.0003	0.007	0.19	0.13	0.06
[S]fluid-AOC	0.011	0.06	0.15	0.09	0.05
fO2	FMQ+2	FMQ+2	FMQ+1	FMQ+1	FMQ
[S]fluid-Serp.	0.0001	0.008	0.2	0.075	0.02
Depth (km)	60	75	90	120	150
P (GPa)	2	2.5	3	4	5
T (°C)	400	550	700	770	800
fO2	FMQ	FMQ	FMQ-1	FMQ-2	FMQ-3
[S]fluid-Sed.	0.0005	0.01	0.32	0.17	0.07
[S]fluid-AOC	0.006	0.017	0.23	0.08	0.04
fO2	FMQ+1	FMQ	FMQ	FMQ	FMQ-1
[S]fluid-Serp.	0.0001	0.005	0.18	0.03	0.009
Depth (km)	60	75	90	120	150
P (GPa)	2	2.5	3	4	5
T (°C)	400	550	700	770	800
fO2	FMQ-1	FMQ-1	FMQ-2	FMQ-3	FMQ-4
[S]fluid-Sed.	0.0008	0.017	0.32	0.16	0.07
[S]fluid-AOC	0.005	0.013	0.24	0.07	0.03
fO2	FMQ	FMQ	FMQ-1	FMQ-1	FMQ-2
[S]fluid-Serp.	0.0004	0.009	0.21	0.02	0.008
Table 2 Depth‐dependent water flux (1014 g yr-1) released from global subducting slabs (Fig. 6b)
Depth range (km)	15-50	50-60	60-70	70-80	80-90	90-100	100-150	150-230
Sediment	0	0.012	0.063	0.156	0.262	0.009	0	0
Upper volcanic layer	0	0.025	0.024	0.083	0.905	0.021	0	0
Lower volcanic layer	0.002	0.007	0.007	0.006	0.5	0.076	0.007	0
Dike	0.002	0.03	0.024	0.018	0.362	0.562	0.742	0.095
Gabbro	0	0	0	0.098	0.044	0.073	0.312	0.491
Serpentinite	0	0	0	0	0	0.009	0.558	1.376
Total	0.004	0.074	0.118	0.361	2.073	0.75	1.619	1.962
Data source: van Keken et al. (2011)

## Sheet: Fig. 7
Table 1 Sulfur isotope fractionation (‰) as function of fO2 and pH in hydrothermal processes at different P-T conditions
fO2∖pH	1	2	3	4	5	6	7	8	9	10	11	12
P=1 Gpa, T=200 ℃
-50	1.78806	1.78972	1.80598	1.94028	2.37861	2.61711	2.652	2.65565	2.65602	2.65605	2.65606	2.65606
-48	1.78806	1.78972	1.80598	1.94028	2.37861	2.61711	2.652	2.65565	2.65602	2.65605	2.65606	2.65606
-46	1.78806	1.78972	1.80598	1.94028	2.37861	2.61711	2.652	2.65565	2.65602	2.65605	2.65605	2.65595
-44	1.78806	1.78972	1.80598	1.94028	2.37861	2.61711	2.65199	2.65555	2.65497	2.64559	2.55169	1.64377
-42	1.78806	1.78972	1.80598	1.94026	2.3779	2.60713	2.54814	1.64384	-5.12739	-20.854	-26.8069	-27.5722
-40	1.78806	1.7897	1.80385	1.76186	-3.33707	-20.6158	-26.8028	-27.5722	-27.651	-27.6589	-27.6597	-27.6597
-38	1.78582	1.57625	-9.94953	-26.8452	-27.6121	-27.6553	-27.6593	-27.6597	-27.6597	-27.6597	-27.6598	-27.6598
-36	-0.347729	-11.6186	-24.5328	-27.3143	-27.6248	-27.6563	-27.6594	-27.6597	-27.6597	-27.6597	-27.6598	-27.6598
-34	-0.57277	-11.702	-24.5361	-27.3143	-27.6248	-27.6563	-27.6594	-27.6597	-27.6597	-27.6597	-27.6598	-27.6598
-32	-0.572795	-11.702	-24.5361	-27.3143	-27.6248	-27.6563	-27.6594	-27.6597	-27.6597	-27.6597	-27.6598	-27.6598
-30	-0.572795	-11.702	-24.5361	-27.3143	-27.6248	-27.6563	-27.6594	-27.6597	-27.6597	-27.6597	-27.6598	-27.6598
-28	-0.572795	-11.702	-24.5361	-27.3143	-27.6248	-27.6563	-27.6594	-27.6597	-27.6597	-27.6597	-27.6598	-27.6598
-26	-0.572795	-11.702	-24.5361	-27.3143	-27.6248	-27.6563	-27.6594	-27.6597	-27.6597	-27.6597	-27.6598	-27.6598
-24	-0.572795	-11.702	-24.5361	-27.3143	-27.6248	-27.6563	-27.6594	-27.6597	-27.6597	-27.6597	-27.6598	-27.6598
-22	-0.572795	-11.702	-24.5361	-27.3143	-27.6248	-27.6563	-27.6594	-27.6597	-27.6597	-27.6597	-27.6598	-27.6598
-20	-0.572795	-11.702	-24.5361	-27.3143	-27.6248	-27.6563	-27.6594	-27.6597	-27.6597	-27.6597	-27.6598	-27.6598
-18	-0.572795	-11.702	-24.5361	-27.3143	-27.6248	-27.6563	-27.6594	-27.6597	-27.6597	-27.6597	-27.6598	-27.6598
-16	-0.572795	-11.702	-24.5361	-27.3143	-27.6248	-27.6563	-27.6594	-27.6597	-27.6597	-27.6597	-27.6598	-27.6598
-14	-0.572795	-11.702	-24.5361	-27.3143	-27.6248	-27.6563	-27.6594	-27.6597	-27.6597	-27.6597	-27.6598	-27.6598
-12	-0.572795	-11.702	-24.5361	-27.3143	-27.6248	-27.6563	-27.6594	-27.6597	-27.6597	-27.6597	-27.6598	-27.6598
-10	-0.572795	-11.702	-24.5361	-27.3143	-27.6248	-27.6563	-27.6594	-27.6597	-27.6597	-27.6597	-27.6598	-27.6598
-8	-0.572795	-11.702	-24.5361	-27.3143	-27.6248	-27.6563	-27.6594	-27.6597	-27.6597	-27.6597	-27.6598	-27.6598
-6	-0.572795	-11.702	-24.5361	-27.3143	-27.6248	-27.6563	-27.6594	-27.6597	-27.6597	-27.6597	-27.6598	-27.6598
-4	-0.572795	-11.702	-24.5361	-27.3143	-27.6248	-27.6563	-27.6594	-27.6597	-27.6597	-27.6597	-27.6598	-27.6598
-2	-0.572795	-11.702	-24.5361	-27.3143	-27.6248	-27.6563	-27.6594	-27.6597	-27.6597	-27.6597	-27.6598	-27.6598
0	-0.572795	-11.702	-24.5361	-27.3143	-27.6248	-27.6563	-27.6594	-27.6597	-27.6597	-27.6597	-27.6598	-27.6598
P=2 Gpa, T=400 ℃
-50	0.883371	0.885435	0.905457	1.05828	1.43879	1.59302	1.61329	1.61538	1.61559	1.61561	1.61561	1.61561
-48	0.883371	0.885435	0.905457	1.05828	1.43879	1.59302	1.61329	1.61538	1.61559	1.61561	1.61561	1.61561
-46	0.883371	0.885435	0.905457	1.05828	1.43879	1.59302	1.61329	1.61538	1.61559	1.61561	1.61561	1.61561
-44	0.883371	0.885435	0.905457	1.05828	1.43879	1.59302	1.61329	1.61538	1.61559	1.61561	1.61561	1.61561
-42	0.883371	0.885435	0.905457	1.05828	1.43879	1.59302	1.61329	1.61538	1.61559	1.61561	1.61561	1.61561
-40	0.883371	0.885435	0.905457	1.05828	1.43879	1.59302	1.61329	1.61538	1.61559	1.61561	1.61561	1.61561
-38	0.883371	0.885435	0.905457	1.05828	1.43879	1.59302	1.61329	1.61538	1.61559	1.61561	1.61561	1.61561
-36	0.883371	0.885435	0.905457	1.05828	1.43879	1.59302	1.61329	1.61538	1.61559	1.61561	1.61561	1.61561
-34	0.883371	0.885435	0.905457	1.05828	1.43879	1.59302	1.61329	1.61538	1.61559	1.61561	1.61561	1.61561
-32	0.883371	0.885435	0.905457	1.05828	1.43879	1.59302	1.61329	1.61538	1.61559	1.61561	1.61561	1.61561
-30	0.883371	0.885435	0.905457	1.05828	1.43879	1.59302	1.61329	1.61538	1.61559	1.61559	1.61544	1.61394
-28	0.883371	0.885435	0.905457	1.05828	1.43879	1.59301	1.61312	1.61371	1.5989	1.45034	0.107088	-6.44086
-26	0.883371	0.885435	0.905452	1.05789	1.42626	1.43301	0.109333	-6.43963	-12.62	-13.8026	-13.9317	-13.9448
-24	0.883366	0.884933	0.857267	-1.84797	-11.9393	-13.7571	-13.9275	-13.9443	-13.946	-13.9462	-13.9462	-13.9462
-22	0.856862	0.423594	-2.94994	-10.6636	-13.5366	-13.9042	-13.942	-13.9458	-13.9462	-13.9462	-13.9462	-13.9462
-20	0.829279	0.376873	-2.98064	-10.6672	-13.5368	-13.9042	-13.942	-13.9458	-13.9462	-13.9462	-13.9462	-13.9462
-18	0.829273	0.376868	-2.98064	-10.6672	-13.5368	-13.9042	-13.942	-13.9458	-13.9462	-13.9462	-13.9462	-13.9462
-16	0.829273	0.376868	-2.98064	-10.6672	-13.5368	-13.9042	-13.942	-13.9458	-13.9462	-13.9462	-13.9462	-13.9462
-14	0.829273	0.376868	-2.98064	-10.6672	-13.5368	-13.9042	-13.942	-13.9458	-13.9462	-13.9462	-13.9462	-13.9462
-12	0.829273	0.376868	-2.98064	-10.6672	-13.5368	-13.9042	-13.942	-13.9458	-13.9462	-13.9462	-13.9462	-13.9462
-10	0.829273	0.376868	-2.98064	-10.6672	-13.5368	-13.9042	-13.942	-13.9458	-13.9462	-13.9462	-13.9462	-13.9462
-8	0.829273	0.376868	-2.98064	-10.6672	-13.5368	-13.9042	-13.942	-13.9458	-13.9462	-13.9462	-13.9462	-13.9462
-6	0.829273	0.376868	-2.98064	-10.6672	-13.5368	-13.9042	-13.942	-13.9458	-13.9462	-13.9462	-13.9462	-13.9462
-4	0.829273	0.376868	-2.98064	-10.6672	-13.5368	-13.9042	-13.942	-13.9458	-13.9462	-13.9462	-13.9462	-13.9462
-2	0.829273	0.376868	-2.98064	-10.6672	-13.5368	-13.9042	-13.942	-13.9458	-13.9462	-13.9462	-13.9462	-13.9462
0	0.829273	0.376868	-2.98064	-10.6672	-13.5368	-13.9042	-13.942	-13.9458	-13.9462	-13.9462	-13.9462	-13.9462
P=3 Gpa, T=700 ℃
-50	0.422537	0.422803	0.425456	0.450857	0.627254	0.964482	1.07135	1.0844	1.08573	1.08587	1.08588	1.08588
-48	0.422537	0.422803	0.425456	0.450857	0.627254	0.964482	1.07135	1.0844	1.08573	1.08587	1.08588	1.08588
-46	0.422537	0.422803	0.425456	0.450857	0.627254	0.964482	1.07135	1.0844	1.08573	1.08587	1.08588	1.08588
-44	0.422537	0.422803	0.425456	0.450857	0.627254	0.964482	1.07135	1.0844	1.08573	1.08587	1.08588	1.08588
-42	0.422537	0.422803	0.425456	0.450857	0.627254	0.964482	1.07135	1.0844	1.08573	1.08587	1.08588	1.08588
-40	0.422537	0.422803	0.425456	0.450857	0.627254	0.964482	1.07135	1.0844	1.08573	1.08587	1.08588	1.08588
-38	0.422537	0.422803	0.425456	0.450857	0.627254	0.964482	1.07135	1.0844	1.08573	1.08587	1.08588	1.08588
-36	0.422537	0.422803	0.425456	0.450857	0.627254	0.964482	1.07135	1.0844	1.08573	1.08587	1.08588	1.08588
-34	0.422537	0.422803	0.425456	0.450857	0.627254	0.964482	1.07135	1.0844	1.08573	1.08587	1.08588	1.08588
-32	0.422537	0.422803	0.425456	0.450857	0.627254	0.964482	1.07135	1.0844	1.08573	1.08587	1.08588	1.08588
-30	0.422537	0.422803	0.425456	0.450857	0.627254	0.964482	1.07135	1.0844	1.08573	1.08587	1.08588	1.08588
-28	0.422537	0.422803	0.425456	0.450857	0.627254	0.964482	1.07135	1.0844	1.08573	1.08587	1.08588	1.08588
-26	0.422537	0.422803	0.425456	0.450857	0.627254	0.964482	1.07135	1.0844	1.08573	1.08587	1.08588	1.08588
-24	0.422537	0.422803	0.425456	0.450857	0.627254	0.964482	1.07135	1.0844	1.08573	1.08587	1.08588	1.08588
-22	0.422537	0.422803	0.425456	0.450857	0.627254	0.964482	1.07135	1.0844	1.08573	1.08587	1.08588	1.08588
-20	0.422537	0.422803	0.425456	0.450857	0.627254	0.964482	1.07135	1.0844	1.08573	1.08587	1.08588	1.08588
-18	0.422537	0.422803	0.425456	0.450857	0.627254	0.964482	1.07135	1.0844	1.08572	1.08568	1.08404	1.06746
-16	0.422537	0.422803	0.425456	0.450857	0.627248	0.964332	1.06955	1.06602	0.90529	-0.415919	-4.51991	-6.62782
-14	0.422537	0.422803	0.425448	0.450089	0.572272	-0.269869	-4.43475	-6.61677	-6.92807	-6.96053	-6.96379	-6.96412
-12	0.422529	0.422108	0.394472	0.000452029	-2.46691	-5.97447	-6.85168	-6.95275	-6.96301	-6.96404	-6.96414	-6.96415
-10	0.422017	0.417707	0.374881	-0.0275428	-2.48411	-5.97767	-6.85203	-6.95279	-6.96302	-6.96404	-6.96414	-6.96415
-8	0.422014	0.417703	0.374878	-0.0275458	-2.48411	-5.97767	-6.85203	-6.95279	-6.96302	-6.96404	-6.96414	-6.96415
-6	0.422014	0.417703	0.374878	-0.0275458	-2.48411	-5.97767	-6.85203	-6.95279	-6.96302	-6.96404	-6.96414	-6.96415
-4	0.422014	0.417703	0.374878	-0.0275458	-2.48411	-5.97767	-6.85203	-6.95279	-6.96302	-6.96404	-6.96414	-6.96415
-2	0.422014	0.417703	0.374878	-0.0275458	-2.48411	-5.97767	-6.85203	-6.95279	-6.96302	-6.96404	-6.96414	-6.96415
0	0.422014	0.417703	0.374878	-0.0275458	-2.48411	-5.97767	-6.85203	-6.95279	-6.96302	-6.96404	-6.96414	-6.96415
P=4 Gpa, T=770 ℃
-50	0.367744	0.368159	0.372276	0.410764	0.638281	0.941325	1.01367	1.02192	1.02276	1.02284	1.02285	1.02285
-48	0.367744	0.368159	0.372276	0.410764	0.638281	0.941325	1.01367	1.02192	1.02276	1.02284	1.02285	1.02285
-46	0.367744	0.368159	0.372276	0.410764	0.638281	0.941325	1.01367	1.02192	1.02276	1.02284	1.02285	1.02285
-44	0.367744	0.368159	0.372276	0.410764	0.638281	0.941325	1.01367	1.02192	1.02276	1.02284	1.02285	1.02285
-42	0.367744	0.368159	0.372276	0.410764	0.638281	0.941325	1.01367	1.02192	1.02276	1.02284	1.02285	1.02285
-40	0.367744	0.368159	0.372276	0.410764	0.638281	0.941325	1.01367	1.02192	1.02276	1.02284	1.02285	1.02285
-38	0.367744	0.368159	0.372276	0.410764	0.638281	0.941325	1.01367	1.02192	1.02276	1.02284	1.02285	1.02285
-36	0.367744	0.368159	0.372276	0.410764	0.638281	0.941325	1.01367	1.02192	1.02276	1.02284	1.02285	1.02285
-34	0.367744	0.368159	0.372276	0.410764	0.638281	0.941325	1.01367	1.02192	1.02276	1.02284	1.02285	1.02285
-32	0.367744	0.368159	0.372276	0.410764	0.638281	0.941325	1.01367	1.02192	1.02276	1.02284	1.02285	1.02285
-30	0.367744	0.368159	0.372276	0.410764	0.638281	0.941325	1.01367	1.02192	1.02276	1.02284	1.02285	1.02285
-28	0.367744	0.368159	0.372276	0.410764	0.638281	0.941325	1.01367	1.02192	1.02276	1.02284	1.02285	1.02285
-26	0.367744	0.368159	0.372276	0.410764	0.638281	0.941325	1.01367	1.02192	1.02276	1.02284	1.02285	1.02285
-24	0.367744	0.368159	0.372276	0.410764	0.638281	0.941325	1.01367	1.02192	1.02276	1.02284	1.02285	1.02285
-22	0.367744	0.368159	0.372276	0.410764	0.638281	0.941325	1.01367	1.02192	1.02276	1.02284	1.02285	1.02285
-20	0.367744	0.368159	0.372276	0.410764	0.638281	0.941325	1.01367	1.02192	1.02276	1.02284	1.02285	1.02285
-18	0.367744	0.368159	0.372276	0.410764	0.638281	0.941325	1.01367	1.02192	1.02276	1.02284	1.02285	1.02285
-16	0.367744	0.368159	0.372276	0.410764	0.638281	0.941325	1.01367	1.02192	1.02273	1.02254	1.01979	0.992328
-14	0.367744	0.368159	0.372276	0.410764	0.638268	0.941055	1.01065	0.99144	0.728839	-1.1233	-4.77898	-5.97014
-12	0.367744	0.368159	0.372253	0.408687	0.515338	-0.917104	-4.68213	-5.95736	-6.1154	-6.13158	-6.1332	-6.13337
-10	0.367722	0.366766	0.340996	0.0687496	-1.7705	-5.0332	-6.00362	-6.12017	-6.13206	-6.13325	-6.13337	-6.13338
-8	0.367369	0.364494	0.335884	0.0630588	-1.77499	-5.03452	-6.00378	-6.12019	-6.13206	-6.13325	-6.13337	-6.13338
-6	0.367368	0.364493	0.335883	0.0630582	-1.77499	-5.03452	-6.00378	-6.12019	-6.13206	-6.13325	-6.13337	-6.13338
-4	0.367368	0.364493	0.335883	0.0630582	-1.77499	-5.03452	-6.00378	-6.12019	-6.13206	-6.13325	-6.13337	-6.13338
-2	0.367368	0.364493	0.335883	0.0630582	-1.77499	-5.03452	-6.00378	-6.12019	-6.13206	-6.13325	-6.13337	-6.13338
0	0.367368	0.364493	0.335883	0.0630582	-1.77499	-5.03452	-6.00378	-6.12019	-6.13206	-6.13325	-6.13337	-6.13338
Table 2 Sulfur isotope fractionation as function of fO2 and pH in hydrothermal processes at vein-froming P-T conditions (2.5 Gpa, T=550 ℃)
fO2∖pH	1	2	3	4	5	6	7	8	9	10	11	12
-26	0.590642	0.591424	0.599148	0.667805	0.974945	1.22864	1.27373	1.27859	1.27908	1.27913	1.27914	1.27914
-24	0.590642	0.591424	0.599148	0.667805	0.974945	1.22864	1.27373	1.27859	1.27908	1.27913	1.27913	1.27908
-22	0.590642	0.591424	0.599148	0.667805	0.974945	1.22864	1.27373	1.27854	1.27852	1.27351	1.22317	0.744427
-21	0.590642	0.591424	0.599148	0.667805	0.974942	1.22859	1.27317	1.27298	1.22312	0.744425	-2.41876	-7.77479
-20	0.590642	0.591424	0.599148	0.667799	0.974639	1.22345	1.21823	0.74431	-2.4186	-7.77478	-9.30827	-9.49068
-19	0.590642	0.591424	0.599141	0.667206	0.94441	0.733596	-2.40216	-7.77302	-9.30816	-9.49067	-9.50927	-9.51113
-18	0.590642	0.591417	0.598484	0.608504	-1.34498	-7.60104	-9.297	-9.48965	-9.50917	-9.51112	-9.51132	-9.51133
-17	0.590635	0.590756	0.537252	-2.08976	-8.29527	-9.38856	-9.49906	-9.51011	-9.51121	-9.51132	-9.51134	-9.51134
-16	0.589992	0.551171	-0.207966	-4.39205	-8.58158	-9.4101	-9.50112	-9.51031	-9.51123	-9.51133	-9.51134	-9.51134
-14	0.580251	0.491219	-0.3197	-4.43508	-8.58456	-9.41032	-9.50114	-9.51032	-9.51123	-9.51133	-9.51134	-9.51134
-12	0.580235	0.491204	-0.319713	-4.43509	-8.58456	-9.41032	-9.50114	-9.51032	-9.51123	-9.51133	-9.51134	-9.51134
-10	0.580235	0.491204	-0.319713	-4.43509	-8.58456	-9.41032	-9.50114	-9.51032	-9.51123	-9.51133	-9.51134	-9.51134
-8	0.580235	0.491204	-0.319713	-4.43509	-8.58456	-9.41032	-9.50114	-9.51032	-9.51123	-9.51133	-9.51134	-9.51134

## Sheet: Fig. 8
Table 1 Sulfur influx estimate into the subduction zone
Slab senquence		Thinkness	Density	H2O content	S content	δ34S	Mass input	H2O input	S input	S distribution
		km	g cm-3	wt.%	wt.%	‰	g yr-1	g yr-1	g yr-1
Sediments		0.3	2.5	7.09	0.6	-17	1.79×1015	1.27×1014	1.07×1013	0.231
Volcanic layer	upper v. layer	0.3	2.69485	5.4928	0.094	-6	1.93×1015	1.06×1014	1.81×1012	0.039
	lower v. layer	0.3	2.82619	3.8259	0.094	-6	2.03×1015	7.76×1013	1.90×1012	0.041
	anhydrite veins					21			3.72×1010	0.001
Dike	upper TZ	0.015	2.8	5.4	0.974	3	1.00×1014	5.41×1012	9.76×1011	0.021
	transition zone (TZ)	0.1	2.8	5.4	0.315	3	6.68×1014	3.61×1013	2.11×1012	0.045
	upper dike	0.3	2.92042	1.76	0.061	0.6	2.09×1015	3.68×1013	1.28×1012	0.027
	lower dike	0.5	2.92042	1.76	0.062	2	3.49×1015	6.13×1013	2.16×1012	0.046
Gabbro	altered gabarro	0.5	2.97621	0.79	0.023	0.4	3.56×1015	2.81×1013	8.18×1011	0.018
	gabbro	5	2.97621	0.79	0.062	0.1	3.56×1016	2.81×1014	2.21×1013	0.474
Slab serpentinite		2	2.8	2	0.02	7.3	1.34×1016	2.67×1014	2.67×1012	0.057
Sum.							6.46×1016	1.03×1015	4.65×1013	1
δ34S (‰)									-3.6
Note: total lengh of 38500 km of global subduction zone and average convergent rate of 6.2 cm/yr were used in sulfur input calculation
Table 2 Sulfur outflux estimate from the subduction zone
Sulfur fluxes	30-50 km	50-70 km	70-100 km	100-150 km	150-230 km	30-230 km	Distribution
Ssediment	0	0.0024	0.437248	0	0	0.439648	0.151271
Su. volc. layer	0	0.0026656	0.742624	0	0	0.74529	0.256435
Sl. volc. layer	1.92e-05	0.0007616	0.428352	0.001792	0	0.430925	0.14827
Sdike	1.92e-05	0.0029376	0.693312	0.189952	0.011856	0.898077	0.309005
Sgabbro	0	0	0.15824	0.079872	0.0612768	0.299389	0.103012
Sserpentinite	0	0	0.005184	0.0482112	0.0396288	0.093024	0.0320071
Total S	3.84e-05	0.0087648	2.46496	0.319827	0.112762	2.90635
Distribution	1.32124e-05	0.00301574	0.848129	0.110044	0.0387983
Unit: 1012 g yr-1

## Sheet: Fig. 9
Table 1 Sulfur outflux estimate from the subduction zone into the mantle wedge
Slab senquence	Sulfur	δ34Sfluid	Subduction zone depth range
	wt.%	‰	30-50 km	50-70 km	70-100 km	100-150 km	150-230 km	30-230 km
Sediments	0.6	-8	0	0.075	0.427	0	0	0.502
Volcanic layer	0.094	-1	0.001	0.063	1.591	0.007	0	1.662
Dike+Gabbro	0.062	0.1	0.001	0.054	1.157	1.054	0.586	2.852
Slab mantle	0.02	8	0	0	0.009	0.558	1.376	1.943
∑Fluid (1014 g yr-1)			0.002	0.192	3.184	1.619	1.962	6.959
Fluid/∑Fluid30-230 km			0.000287398	0.0275902	0.457537	0.232648	0.281937
Fluid/∑Fluid			0.000193444	0.0185706	0.307963	0.156593	0.189768	0.673088
[S]fluid-sediment (molality)			0.0005	0.01	0.32	0.165	0.07
[S]fluid-AOC (molality)			0.006	0.017	0.23	0.08	0.039
[S]fluid-dike+gabbro (molality)			0.006	0.017	0.23	0.08	0.039
[S]Serpentinite (molality)			0.0001	0.005	0.18	0.027	0.009
Sfluid-sediment (1012 g yr-1)			0	0.0024	0.437248	0	0	0.439648
Sfluid-AOC (1012 g yr-1)			1.92e-05	0.0034272	1.17098	0.001792	0	1.17621
Sfluid-dike+gabbro (1012 g yr-1)			1.92e-05	0.0029376	0.851552	0.269824	0.0731328	1.19747
SSerpentinite (1012 g yr-1)			0	0	0.005184	0.0482112	0.0396288	0.093024
S30-230 km (1012 g yr-1)			3.84e-05	0.0087648	2.46496	0.319827	0.112762	2.90635
S/∑S30-230 km			1.32124e-05	0.00301574	0.848129	0.110044	0.0387983
S/∑S			8.43446e-07	0.000192517	0.0541422	0.00702492	0.00247678	0.0636295
Net δ34S (‰)			-0.45	-2.54808	-1.84276	1.28469	2.87637	-1.31762
Calibrated δ34S (‰)			-1.315	-3.16701	-2.53827	-0.100714	1.01346	-2.13411

## Sheet: Supplementary Figure 1
Table 1 Sulfide abundance in garnett of vein sample JTS
No.	Sample	Locality	Distance (m)	Pyrite	Pyrrhotite	Chalcopyrite	Pyrite'	Siegenite	Molybdenite
1	JTS-B	HB	1.35	0.8	0.2
2	JTS-D	BETZ	0.68	0.94	0.05	0.01
3	JTS-E	BETZ	0.43	0.9	0.1
4	JTS-G	ES	0.05	0.9	0.08	0.02
5	JTS-G'	ES-Vein	0.02
6	JTS-H	Vein
7	JTS-I	Vein-ES	0.02
Table 2 Sulfide abundance in matrix of vein sample JTS
No.	Sample	Locality	Distance (m)	Pyrite	Pyrrhotite	Chalcopyrite	Pyrite'	Siegenite	Molybdenite
1	JTS-B	HB	1.35		0.9	0.1
2	JTS-D	BETZ	0.68	0.1	0.75	0.14		0.01
3	JTS-E	BETZ	0.43	0.03	0.85	0.1		0.02
4	JTS-G	ES	0.05	0.03	0.87	0.08		0.01	0.01
5	JTS-G'	ES-Vein	0.02	0.05	0.6	0.05	0.3
6	JTS-H	Vein		0.6	0.2		0.2
7	JTS-I	Vein-ES	0.02	0.7	0.2	0.08		0.02
Table 3 δ34SSulfide (‰) in garnet of vein sample JTS
No.	Sample	Locality	Distance (m)	δ34SPy-mean (‰)	δ34SPo-mean (‰)	δ34SCcp-mean (‰)	δ34Ssulfide (‰)
1	JTS-B	HB	1.35	0.59	0.45		0.56
2	JTS-D	BETZ	0.68	0.73	0.45	0.24	0.72
3	JTS-E	BETZ	0.43	0.31	0.45		0.34
4	JTS-G	ES	0.05	0.74	0.45	0.24	0.72
5	JTS-G'	ES-Vein	0.02
6	JTS-H	Vein
7	JTS-I	Vein-ES	0.02
Table 4 δ34SSulfide (‰) in matrix of vein sample JTS
No.	Sample	Locality	Distance (m)	δ34SPy-mean (‰)	δ34SPo-mean (‰)	δ34SCcp-mean (‰)	δ34Ssulfide (‰)
1	JTS-B	HB	1.35		0.02	-0.18	0
2	JTS-D	BETZ	0.68	-0.16	-0.29	-0.69	-0.32
3	JTS-E	BETZ	0.43	-0.29	-0.65	-0.58	-0.62
4	JTS-G	ES	0.05		-0.78	-0.52	-0.7
5	JTS-G'	ES-Vein	0.02	-1.39	-1.37	-1.18	-1.35
6	JTS-H	Vein		-1.13	-1.16		-1.14
7	JTS-I	Vein-ES	0.02	-1.28	-1.25	-0.97	-1.22

## Sheet: Supplementary Figure 2
Table 1 Estimate of sulfur concentrations and species at different depth in subduction zone at given oxygen fugacities.
	Metasediment			Metabasalt			Serpentinite
P=2 Gpa, T=400 ℃, log fO2 (FMQ)= -25.9, depth 60 km
fO2	FMQ+1	FMQ	FMQ-1	FMQ+1	FMQ	FMQ-1	FMQ+2	FMQ+1	FMQ
[S]fluid (molarlity)	0.0003	0.0005	0.0008	0.011	0.006	0.005	0.0001	0.0001	0.0004
[S]fluid wt.%	0.00096	0.0016	0.00256	0.0352	0.0192	0.016	0.00032	0.00032	0.00128
H2S	0.57	0.82	0.69	0.01	0.03	0.03	0.74	0.89	0.89
HS-	0.38	0.18	0.31	0.34	0.95	0.97	0.09	0.11	0.11
SO42-	0.02			0.59	0.02		0.07
HSO4-							0.05
HSO3-
CaSO4	0.03			0.06
MgSO4							0.05
P=2.5 Gpa, T=550 ℃, log fO2 (FMQ)= -18.7, depth 75 km
fO2	FMQ+1	FMQ	FMQ-1	FMQ+1	FMQ	FMQ-1	FMQ+2	FMQ+1	FMQ
[S]fluid (molality)	0.007	0.01	0.017	0.06	0.017	0.013	0.008	0.005	0.009
[S]fluid wt.%	0.0224	0.032	0.0544	0.192	0.0544	0.0416	0.0256	0.016	0.0288
H2S	0.67	0.82	0.82	0.04	0.24	0.25	0.34	0.95	0.97
HS-	0.15	0.18	0.18	0.13	0.72	0.75	0.01	0.03	0.03
SO42-	0.07			0.72	0.04		0.04	0.01
HSO4-	0.08			0.07			0.51	0.01
HSO3-	0.01			0.02			0.03
CaSO4	0.02			0.02
MgSO4							0.05
P=3 Gpa, T=700 ℃, log fO2 (FMQ)= -14.1, depth 90 km
fO2	FMQ	FMQ-1	FMQ-2	FMQ	FMQ-1	FMQ-2	FMQ+1	FMQ	FMQ-1
[S]fluid (molality)	0.19	0.32	0.32	0.15	0.23	0.24	0.2	0.18	0.21
[S]fluid wt.%	0.608	1.024	1.024	0.48	0.736	0.768	0.64	0.576	0.672
H2S	0.75	0.76	0.77	0.86	0.87	0.88	0.19	0.59	0.61
HS-	0.25	0.24	0.23	0.13	0.13	0.12	0.11	0.38	0.39
SO42-							0.29	0.01
HSO4-							0.28	0.01
HSO3-							0.12	0.01
CaSO4
MgSO4
P=4 Gpa, T=770 ℃, log fO2 (FMQ)= -11.4, depth 120 km
fO2	FMQ-1	FMQ-2	FMQ-3	FMQ-1	FMQ-2	FMQ-3	FMQ+1	FMQ	FMQ-1
[S]fluid (molality)	0.13	0.165	0.161	0.09	0.08	0.07	0.075	0.027	0.02
[S]fluid wt.%	0.416	0.528	0.5152	0.288	0.256	0.224	0.24	0.0864	0.064
H2S	0.76	0.81	0.83	0.56	0.65	0.62	0.23	0.93	0.98
HS-	0.23	0.19	0.17	0.4	0.35	0.38		0.015	0.02
SO42-							0.03
HSO4-				0.01			0.53	0.02
HSO3-	0.01			0.02			0.2	0.03
CaSO4
MgSO4							0.01
P=5 Gpa, T=800 ℃, log fO2 (FMQ)= -10, depth 150 km
fO2	FMQ-2	FMQ-3	FMQ-4	FMQ-2	FMQ-3	FMQ-4	FMQ	FMQ-1	FMQ-2
[S]fluid (molality)	0.06	0.07	0.07	0.045	0.039	0.033	0.018	0.009	0.008
[S]fluid wt.%	0.192	0.224	0.224	0.144	0.1248	0.1056	0.0576	0.0288	0.0256
H2S	0.7	0.75	0.78	0.79	0.76	0.62	0.32	0.92	0.95
HS-	0.29	0.25	0.22	0.21	0.24	0.38	0.02	0.043	0.05
SO42-
HSO4-							0.28
HSO3-	0.01						0.37	0.033
CaSO4
MgSO4
